# Supplementary material for: Validation of a High-Performance Liquid Chromatography with Photodiode Array Detection Method for the Separation and Quantification of Antioxidant and Skin Anti-Aging Flavonoids from Nelumbo nucifera Gaertn. Stamen Extract
Source: Molecules. 2022 Feb 7;27(3):1102. doi: 10.3390/molecules27031102 (PMC8838782; doi:10.3390/molecules27031102)
Supplement: Supplementary file 1 [file molecules-27-01102-s001.zip]

Archive with 1 entries (1 files):
- molecules-1555220-supplementary.pdf
